# Supplementary material for: Description of a new species Gyraulus (Pulmonata: Planorbidae) from the land thermal spring Khakusy of Lake Baikal
Source: Zookeys. 2018 May 30;(762):1–12. doi: 10.3897/zookeys.762.23661 (PMC5990584; doi:10.3897/zookeys.762.23661)
Supplement: XML Treatment for Gyraulus takhteevi [file zookeys.762.23661-treatment1.xml]

<!DOCTYPE tp:taxon-treatment
  PUBLIC "-//TaxonX//DTD Taxonomic Treatment Publishing DTD v0 20100105//EN" "tax-treatment-NSO.dtd">
<tp:taxon-treatment xmlns:tp="http://www.plazi.org/taxpub"><tp:treatment-meta><kwd-group><label>Taxon classification</label><kwd><named-content xmlns:xlink="http://www.w3.org/1999/xlink" content-type="kingdom">Animalia</named-content></kwd><kwd><named-content xmlns:xlink="http://www.w3.org/1999/xlink" content-type="order">Hygrophila</named-content></kwd><kwd><named-content xmlns:xlink="http://www.w3.org/1999/xlink" content-type="family">Planorbidae</named-content></kwd></kwd-group><mixed-citation publication-type="journal"><person-group><name><surname>Sitnikova</surname><given-names>Tatiana</given-names></name><name><surname>Peretolchina</surname><given-names>Tatiana</given-names></name></person-group><article-title>Description of a new species <italic><tp:taxon-name><tp:taxon-name-part taxon-name-part-type="genus" reg="Gyraulus">Gyraulus</tp:taxon-name-part></tp:taxon-name></italic> (<tp:taxon-name><tp:taxon-name-part taxon-name-part-type="infraclass">Pulmonata</tp:taxon-name-part></tp:taxon-name>: <tp:taxon-name><tp:taxon-name-part taxon-name-part-type="family">Planorbidae</tp:taxon-name-part></tp:taxon-name>) from the land thermal spring Khakusy of Lake Baikal</article-title><source>Zookeys</source><day>30</day><month>5</month><year>2018</year><volume>2018</volume><issue>762</issue><fpage>1</fpage><lpage>12</lpage><pub-id pub-id-type="doi">10.3897/zookeys.762.23661</pub-id></mixed-citation></tp:treatment-meta><tp:nomenclature><tp:taxon-name>
              <tp:taxon-name-part taxon-name-part-type="genus" reg="Gyraulus">Gyraulus</tp:taxon-name-part>
              <tp:taxon-name-part taxon-name-part-type="species" reg="takhteevi">takhteevi</tp:taxon-name-part>
              <object-id xmlns:xlink="http://www.w3.org/1999/xlink" content-type="zoobank" xlink:type="simple">http://zoobank.org/975FA23C-CF59-44E2-91CC-A68285601B06</object-id>
            </tp:taxon-name><tp:taxon-status xmlns:xlink="http://www.w3.org/1999/xlink" xlink:type="simple">sp. n.</tp:taxon-status><tp:nomenclature-citation-list><tp:nomenclature-citation><tp:taxon-name>
                  <tp:taxon-name-part taxon-name-part-type="genus" reg="Gyraulus">Gyraulus</tp:taxon-name-part> <tp:taxon-name-part taxon-name-part-type="uncertainty-rank">cf.</tp:taxon-name-part> <tp:taxon-name-part taxon-name-part-type="species" reg="borealis">borealis</tp:taxon-name-part></tp:taxon-name><comment>: <xref ref-type="bibr" rid="B16">Sitnikova and Takhteev 2006</xref>: 143 (record from thermal spring Khakusy)</comment></tp:nomenclature-citation></tp:nomenclature-citation-list></tp:nomenclature><tp:treatment-sec sec-type="type locality" id="SECID0E5DAE"><title>Type locality.</title><p>Thermal spring Khakusy (East Siberia).</p></tp:treatment-sec><tp:treatment-sec sec-type="Types" id="SECID0EDEAE"><title>Types.</title><p>Holotype (dry) registration number in ZIN collection (St. Petersburg, Russia) is 522-2015 (1), 3 paratypes (dry) registration number is 522-2015 (2) with a label: ‘East-northern shore of Lake Baikal, thermal spring Khakusy, pebbles, water temperature 23–25 °C, #0957, col. T. Sitnikova, 09.08.2009’. Collections of the Limnological Institute SB RAS (Irkutsk, Russia): 2 paratypes (dry) under numbers 901 and 902 with the label: ‘Khakusy, shallow springs at a depth down to 3 cm, water temperature 33 °C, col. V. Takhteev, #57, 07.10.2004’; 20 paratypes (in alcohol) under number 1101 with a label ‘Khakusy, #1526, 08.06.2015, col. T. Peretolchina’ and 4 paratypes (dry) and 2 paratypes (in alcohol) under number 1102 collected 3 July 2003, #0344, T. Sitnikova.</p></tp:treatment-sec><tp:treatment-sec sec-type="etymology" id="SECID0EIEAE"><title>Etymology.</title><p>The species name ‘<italic>takhteevi</italic>’ is in honor of the Russian zoologist and hydrobiologist Prof. V.V. Takhteev (Irkutsk State University) who investigates biota of thermal springs in East Siberia.</p></tp:treatment-sec><tp:treatment-sec sec-type="description" id="SECID0EYEAE"><title>Description.</title><p>
              <italic>Shell</italic> (Fig. <xref ref-type="fig" rid="F1">1A–E</xref>) brown or green-brown, discoidal, pseudodextral, small, up to 5.0 mm of diameter at 4.0 whorls, smooth with fine growth lines on rounded last whorl, spire convex with rounded whorls, two last whorls of an umbilicus almost flat. Index a/b 0.36 – 0.57. Height of last whorl (a) less than aperture width. Aperture oval rounded. Species occurs in two morphs differing in spire width, narrow (Fig. <xref ref-type="fig" rid="F1">1A–C</xref>) and wide (Fig. <xref ref-type="fig" rid="F1">1D–E</xref>); all small individuals (less than three whorls) have a narrow spire; at 3.25 – 4.0 whorls the portion of morph 2 (with wide spire) is approximately 1/3 or 1/2 of total number of examined adult specimens. The designated holotype belongs to the dominant morph 1 (with a narrow spire). Sizes of the holotype and paratypes are presented in Table <xref ref-type="table" rid="T2">2</xref>.</p><table-wrap id="T2" position="float" orientation="portrait"><label>Table 2.</label><caption><p>Shell dimensions and whorl counts of type specimens of <italic><tp:taxon-name><tp:taxon-name-part taxon-name-part-type="genus" reg="Gyraulus">Gyraulus</tp:taxon-name-part> <tp:taxon-name-part taxon-name-part-type="species" reg="takhteevi">takhteevi</tp:taxon-name-part></tp:taxon-name></italic> sp. n. Abbreviations: SH – height of shell; SW– width of shell; b – width of last whorl without aperture; a – height of this whorl; SpW – width of spire; AW – width of aperture; AH – height of aperture; n – number of whorls. Measurements are in mm except for number of whorls.</p></caption><table id="TID0EWDAG" rules="all"><tbody><tr><th rowspan="1" colspan="1">Specimens/Character</th><th rowspan="1" colspan="1">SW</th><th rowspan="1" colspan="1">SH</th><th rowspan="1" colspan="1">SpW</th><th rowspan="1" colspan="1">b</th><th rowspan="1" colspan="1">a</th><th rowspan="1" colspan="1">AW</th><th rowspan="1" colspan="1">AH</th><th rowspan="1" colspan="1">n</th></tr><tr><td rowspan="1" colspan="1">Holotype</td><td rowspan="1" colspan="1">4.31</td><td rowspan="1" colspan="1">1.68</td><td rowspan="1" colspan="1">1.23</td><td rowspan="1" colspan="1">3.01</td><td rowspan="1" colspan="1">1.27</td><td rowspan="1" colspan="1">1.67</td><td rowspan="1" colspan="1">1.20</td><td rowspan="1" colspan="1">3.75</td></tr><tr><td rowspan="3" colspan="1">Paratypes (narrow spire)</td><td rowspan="1" colspan="1">4.03</td><td rowspan="1" colspan="1">1.42</td><td rowspan="1" colspan="1">1.25</td><td rowspan="1" colspan="1">2.78</td><td rowspan="1" colspan="1">1.21</td><td rowspan="1" colspan="1">1.64</td><td rowspan="1" colspan="1">1.25</td><td rowspan="1" colspan="1">3.75</td></tr><tr><td rowspan="1" colspan="1">3.57</td><td rowspan="1" colspan="1">1.5</td><td rowspan="1" colspan="1">1.10</td><td rowspan="1" colspan="1">2.4</td><td rowspan="1" colspan="1">1.17</td><td rowspan="1" colspan="1">1.67</td><td rowspan="1" colspan="1">1.42</td><td rowspan="1" colspan="1">3.5</td></tr><tr><td rowspan="1" colspan="1">3.45</td><td rowspan="1" colspan="1">1.5</td><td rowspan="1" colspan="1">1.0</td><td rowspan="1" colspan="1">2.37</td><td rowspan="1" colspan="1">1.12</td><td rowspan="1" colspan="1">1.26</td><td rowspan="1" colspan="1">1.19</td><td rowspan="1" colspan="1">3.25</td></tr><tr><td rowspan="3" colspan="1">(wide spire)</td><td rowspan="1" colspan="1">5.2</td><td rowspan="1" colspan="1">1.6</td><td rowspan="1" colspan="1">1.93</td><td rowspan="1" colspan="1">3.8</td><td rowspan="1" colspan="1">1.3</td><td rowspan="1" colspan="1">1.5</td><td rowspan="1" colspan="1">1.45</td><td rowspan="1" colspan="1">4.0</td></tr><tr><td rowspan="1" colspan="1">4.45</td><td rowspan="1" colspan="1">1.7</td><td rowspan="1" colspan="1">1.54</td><td rowspan="1" colspan="1">3.24</td><td rowspan="1" colspan="1">1.18</td><td rowspan="1" colspan="1">1.5</td><td rowspan="1" colspan="1">1.31</td><td rowspan="1" colspan="1">3.75</td></tr><tr><td rowspan="1" colspan="1">4.1</td><td rowspan="1" colspan="1">1.65</td><td rowspan="1" colspan="1">1.3</td><td rowspan="1" colspan="1">2.9</td><td rowspan="1" colspan="1">1.1</td><td rowspan="1" colspan="1">1.5</td><td rowspan="1" colspan="1">1.4</td><td rowspan="1" colspan="1">3.5</td></tr></tbody></table></table-wrap><table-wrap id="T3" position="float" orientation="portrait"><label>Table 3.</label><caption><p>Pairwise p-distances (%) between COI sequences of different species of the genus <italic><tp:taxon-name><tp:taxon-name-part taxon-name-part-type="genus" reg="Gyraulus">Gyraulus</tp:taxon-name-part></tp:taxon-name></italic>.</p></caption><table id="TID0ELOAG" rules="all"><tbody><tr><th rowspan="1" colspan="1">Taxa</th><th rowspan="1" colspan="1">1</th><th rowspan="1" colspan="1">2</th><th rowspan="1" colspan="1">3</th><th rowspan="1" colspan="1">4</th><th rowspan="1" colspan="1">5</th><th rowspan="1" colspan="1">6</th><th rowspan="1" colspan="1">7</th><th rowspan="1" colspan="1">8</th><th rowspan="1" colspan="1">9</th></tr><tr><td rowspan="1" colspan="1">
              <bold>1.</bold> <italic><tp:taxon-name><tp:taxon-name-part taxon-name-part-type="genus" reg="Gyraulus">G.</tp:taxon-name-part> <tp:taxon-name-part taxon-name-part-type="species" reg="acronicus">acronicus</tp:taxon-name-part></tp:taxon-name></italic> Krestovaya</td><td rowspan="1" colspan="1"/><td rowspan="1" colspan="1"/><td rowspan="1" colspan="1"/><td rowspan="1" colspan="1"/><td rowspan="1" colspan="1"/><td rowspan="1" colspan="1"/><td rowspan="1" colspan="1"/><td rowspan="1" colspan="1"/><td rowspan="1" colspan="1"/></tr><tr><td rowspan="1" colspan="1">
              <bold>2.</bold> <italic><tp:taxon-name><tp:taxon-name-part taxon-name-part-type="genus" reg="Gyraulus">Gyraulus</tp:taxon-name-part> <tp:taxon-name-part taxon-name-part-type="species" reg="takhteevi">takhteevi</tp:taxon-name-part></tp:taxon-name></italic> sp. n.(haplotype 1)</td><td rowspan="1" colspan="1">0.8</td><td rowspan="1" colspan="1"/><td rowspan="1" colspan="1"/><td rowspan="1" colspan="1"/><td rowspan="1" colspan="1"/><td rowspan="1" colspan="1"/><td rowspan="1" colspan="1"/><td rowspan="1" colspan="1"/><td rowspan="1" colspan="1"/></tr><tr><td rowspan="1" colspan="1">
              <bold>3.</bold> <italic><tp:taxon-name><tp:taxon-name-part taxon-name-part-type="genus" reg="Gyraulus">G.</tp:taxon-name-part> <tp:taxon-name-part taxon-name-part-type="species" reg="takhteevi">takhteevi</tp:taxon-name-part></tp:taxon-name></italic> sp. n. (haplotype 2)</td><td rowspan="1" colspan="1">1.0</td><td rowspan="1" colspan="1">0.2</td><td rowspan="1" colspan="1"/><td rowspan="1" colspan="1"/><td rowspan="1" colspan="1"/><td rowspan="1" colspan="1"/><td rowspan="1" colspan="1"/><td rowspan="1" colspan="1"/><td rowspan="1" colspan="1"/></tr><tr><td rowspan="1" colspan="1">
              <bold>4.</bold> <italic><tp:taxon-name><tp:taxon-name-part taxon-name-part-type="genus" reg="Gyraulus">Gyraulus</tp:taxon-name-part></tp:taxon-name></italic> sp. <ext-link xmlns:xlink="http://www.w3.org/1999/xlink" ext-link-type="gen" xlink:href="KC495834" xlink:type="simple">KC495834</ext-link> (Lake Baikal)</td><td rowspan="1" colspan="1">0.7</td><td rowspan="1" colspan="1">1.5</td><td rowspan="1" colspan="1">1.3</td><td rowspan="1" colspan="1"/><td rowspan="1" colspan="1"/><td rowspan="1" colspan="1"/><td rowspan="1" colspan="1"/><td rowspan="1" colspan="1"/><td rowspan="1" colspan="1"/></tr><tr><td rowspan="1" colspan="1">
              <bold>5.</bold> <italic><tp:taxon-name><tp:taxon-name-part taxon-name-part-type="genus" reg="Gyraulus">G.</tp:taxon-name-part> <tp:taxon-name-part taxon-name-part-type="species" reg="albus">albus</tp:taxon-name-part></tp:taxon-name></italic></td><td rowspan="1" colspan="1">6.9</td><td rowspan="1" colspan="1">7.0</td><td rowspan="1" colspan="1">6.9</td><td rowspan="1" colspan="1">6.9</td><td rowspan="1" colspan="1"/><td rowspan="1" colspan="1"/><td rowspan="1" colspan="1"/><td rowspan="1" colspan="1"/><td rowspan="1" colspan="1"/></tr><tr><td rowspan="1" colspan="1">
              <bold>6.</bold> <italic><tp:taxon-name><tp:taxon-name-part taxon-name-part-type="genus" reg="Gyraulus">G.</tp:taxon-name-part> <tp:taxon-name-part taxon-name-part-type="species" reg="rossmaessleri">rossmaessleri</tp:taxon-name-part></tp:taxon-name></italic></td><td rowspan="1" colspan="1">11.0</td><td rowspan="1" colspan="1">11.0</td><td rowspan="1" colspan="1">10.8</td><td rowspan="1" colspan="1">10.6</td><td rowspan="1" colspan="1">11.3</td><td rowspan="1" colspan="1"/><td rowspan="1" colspan="1"/><td rowspan="1" colspan="1"/><td rowspan="1" colspan="1"/></tr><tr><td rowspan="1" colspan="1">
              <bold>7.</bold> <italic><tp:taxon-name><tp:taxon-name-part taxon-name-part-type="genus" reg="Gyraulus">G.</tp:taxon-name-part> <tp:taxon-name-part taxon-name-part-type="species" reg="convexius">convexius</tp:taxon-name-part></tp:taxon-name></italic></td><td rowspan="1" colspan="1">10.5</td><td rowspan="1" colspan="1">10.8</td><td rowspan="1" colspan="1">10.8</td><td rowspan="1" colspan="1">10.6</td><td rowspan="1" colspan="1">7.4</td><td rowspan="1" colspan="1">12.6</td><td rowspan="1" colspan="1"/><td rowspan="1" colspan="1"/><td rowspan="1" colspan="1"/></tr><tr><td rowspan="1" colspan="1">
              <bold>8.</bold> <italic><tp:taxon-name><tp:taxon-name-part taxon-name-part-type="genus" reg="Gyraulus">G.</tp:taxon-name-part> <tp:taxon-name-part taxon-name-part-type="species" reg="crista">crista</tp:taxon-name-part></tp:taxon-name></italic></td><td rowspan="1" colspan="1">12.3</td><td rowspan="1" colspan="1">12.6</td><td rowspan="1" colspan="1">12.6</td><td rowspan="1" colspan="1">12.4</td><td rowspan="1" colspan="1">12.8</td><td rowspan="1" colspan="1">11.6</td><td rowspan="1" colspan="1">12.4</td><td rowspan="1" colspan="1"/><td rowspan="1" colspan="1"/></tr><tr><td rowspan="1" colspan="1">
              <bold>9.</bold> <italic><tp:taxon-name><tp:taxon-name-part taxon-name-part-type="genus" reg="Gyraulus">G.</tp:taxon-name-part> <tp:taxon-name-part taxon-name-part-type="species" reg="connollyi">connollyi</tp:taxon-name-part></tp:taxon-name></italic></td><td rowspan="1" colspan="1">11.5</td><td rowspan="1" colspan="1">11.5</td><td rowspan="1" colspan="1">11.3</td><td rowspan="1" colspan="1">11.5</td><td rowspan="1" colspan="1">8.8</td><td rowspan="1" colspan="1">12.6</td><td rowspan="1" colspan="1">9.0</td><td rowspan="1" colspan="1">14.7</td><td rowspan="1" colspan="1"/></tr></tbody></table></table-wrap><fig id="F1" position="float" orientation="portrait"><label>Figure 1.</label><caption><p>Shells of type specimens of <italic><tp:taxon-name><tp:taxon-name-part taxon-name-part-type="genus" reg="Gyraulus">Gyraulus</tp:taxon-name-part> <tp:taxon-name-part taxon-name-part-type="species" reg="takhteevi">takhteevi</tp:taxon-name-part></tp:taxon-name></italic> sp. n. and <italic><tp:taxon-name><tp:taxon-name-part taxon-name-part-type="genus" reg="Gyraulus">G.</tp:taxon-name-part> <tp:taxon-name-part taxon-name-part-type="species" reg="acronicus">acronicus</tp:taxon-name-part></tp:taxon-name></italic> Férussac, 1807). <bold>A</bold> Holotype <italic><tp:taxon-name><tp:taxon-name-part taxon-name-part-type="genus" reg="Gyraulus">G.</tp:taxon-name-part> <tp:taxon-name-part taxon-name-part-type="species" reg="takhteevi">takhteevi</tp:taxon-name-part></tp:taxon-name></italic> sp. n. <bold>B–E</bold> Paratypes <italic><tp:taxon-name><tp:taxon-name-part taxon-name-part-type="genus" reg="Gyraulus">G.</tp:taxon-name-part> <tp:taxon-name-part taxon-name-part-type="species" reg="takhteevi">takhteevi</tp:taxon-name-part></tp:taxon-name></italic> sp .n. <bold>A–C</bold> morph 1 with narrow spire <bold>D, E</bold> morph 2 with wide spire <bold>F–G</bold> <italic><tp:taxon-name><tp:taxon-name-part taxon-name-part-type="genus" reg="Gyraulus">G.</tp:taxon-name-part> <tp:taxon-name-part taxon-name-part-type="species" reg="acronicus">acronicus</tp:taxon-name-part></tp:taxon-name></italic> from Krestovka River: <bold>F</bold> young individual <bold>F</bold> mature individual after 5 months of a cultivation. Abbreviations: a – aperture view; b – right side with umbilicus, c – left side with spire. Scale bar 1 mm.</p></caption><graphic xmlns:xlink="http://www.w3.org/1999/xlink" xlink:href="zookeys-762-001-g001.jpg" position="float" orientation="portrait" xlink:type="simple" id="oo_206515.jpg"/></fig><p>
              <italic>Radular teeth</italic>. The formula of the radula is 10 (9)–1–(9) 10. The central radular teeth are bicuspid with two equal-sized cusps. Two first lateral teeth usually bicuspid, sometimes with third small cusp. Other teeth have three rounded cusps, and only young (not working or worn) tricuspid teeth have three long sharp cusps. Mesocone is flanked (Fig. <xref ref-type="fig" rid="F2">2</xref>). Both morphs have identical radular morphologies and formulae.</p><fig id="F2" position="float" orientation="portrait"><label>Figure 2.</label><caption><p>
                  
                    Radular teeth of <italic><tp:taxon-name><tp:taxon-name-part taxon-name-part-type="genus" reg="Gyraulus">Gyraulus</tp:taxon-name-part> <tp:taxon-name-part taxon-name-part-type="species" reg="takhteevi">takhteevi</tp:taxon-name-part></tp:taxon-name></italic> sp. n. <bold>A</bold> Central and lateral teeth (arrow shows a central tooth) <bold>B</bold> Marginal teeth. Scale bar 10 mμ.</p></caption><graphic xmlns:xlink="http://www.w3.org/1999/xlink" xlink:href="zookeys-762-001-g002.jpg" position="float" orientation="portrait" xlink:type="simple" id="oo_206516.jpg"/></fig><p>
              <italic>Reproductive system</italic>. Seminal vesicles have thickened bend before joining with hermaphrodite duct, which is thin up to carrefour. Prostate consists of 22–26 diverticula, bursa copulatrix is oval in shape, its length including duct more than ½ length of oviduct. Length of copulatory organ almost equal to length of prostate (Fig. <xref ref-type="fig" rid="F3">3</xref>). Phallotheca twice as long as preputium length in morph with narrow spire and 1.7–1.8 times in morph with wide spire (Fig. <xref ref-type="fig" rid="F4">4A, B</xref>). Preputium slightly turned-up. Seminal pore lies near the proximal end of the thickening. Length of the stylet (Fig. <xref ref-type="fig" rid="F5">5A</xref>) varies from 189 to 260 mµ (n = 5).</p><fig id="F3" position="float" orientation="portrait"><label>Figure 3.</label><caption><p>Drawing pictures of the reproductive organs of <italic><tp:taxon-name><tp:taxon-name-part taxon-name-part-type="genus" reg="Gyraulus">Gyraulus</tp:taxon-name-part> <tp:taxon-name-part taxon-name-part-type="species" reg="takhteevi">takhteevi</tp:taxon-name-part></tp:taxon-name></italic> sp. n. Abbreviations: <bold>ag</bold> albumen gland <bold>bc</bold> bursa copulatrix <bold>hd</bold> hermaphrodite duct <bold>ot</bold> ovotestis <bold>pht</bold> phallotheca <bold>pr</bold> prostate <bold>prp</bold> preputium <bold>sv</bold> seminal vesicles <bold>vd</bold> vas deferens <bold>u</bold> uterus. Scale bar 1 mm.</p></caption><graphic xmlns:xlink="http://www.w3.org/1999/xlink" xlink:href="zookeys-762-001-g003.jpg" position="float" orientation="portrait" xlink:type="simple" id="oo_206517.jpg"/></fig><fig id="F4" position="float" orientation="portrait"><label>Figure 4.</label><caption><p>Copulatory organs (<bold>A–D</bold>), bursa copulatrix (<bold>E</bold>) and egg mass (<bold>F</bold>). <bold>A–B, E–F</bold> <italic><tp:taxon-name><tp:taxon-name-part taxon-name-part-type="genus" reg="Gyraulus">Gyraulus</tp:taxon-name-part> <tp:taxon-name-part taxon-name-part-type="species" reg="takhteevi">takhteevi</tp:taxon-name-part></tp:taxon-name></italic> sp. n.: <bold>A</bold> morph 1 <bold>B</bold> morph 2 <bold>C–D</bold> <italic><tp:taxon-name><tp:taxon-name-part taxon-name-part-type="genus" reg="Gyraulus">G.</tp:taxon-name-part> <tp:taxon-name-part taxon-name-part-type="species" reg="acronicus">acronicus</tp:taxon-name-part></tp:taxon-name></italic> from Krestovka River: young (shell Fig. <xref ref-type="fig" rid="F1">1F</xref>), male stage of mature (shell Fig. <xref ref-type="fig" rid="F1">1G</xref>).</p></caption><graphic xmlns:xlink="http://www.w3.org/1999/xlink" xlink:href="zookeys-762-001-g004.jpg" position="float" orientation="portrait" xlink:type="simple" id="oo_206518.jpg"/></fig><fig id="F5" position="float" orientation="portrait"><label>Figure 5.</label><caption><p>Stylets of <italic><tp:taxon-name><tp:taxon-name-part taxon-name-part-type="genus" reg="Gyraulus">Gyraulus</tp:taxon-name-part> <tp:taxon-name-part taxon-name-part-type="species" reg="takhteevi">takhteevi</tp:taxon-name-part></tp:taxon-name></italic> sp. n. (<bold>A</bold>) and <italic><tp:taxon-name><tp:taxon-name-part taxon-name-part-type="genus" reg="Gyraulus">G.</tp:taxon-name-part> <tp:taxon-name-part taxon-name-part-type="species" reg="acronicus">acronicus</tp:taxon-name-part></tp:taxon-name></italic> from Krestovka River (<bold>B</bold>). Scale bar 200 mμ.</p></caption><graphic xmlns:xlink="http://www.w3.org/1999/xlink" xlink:href="zookeys-762-001-g005.jpg" position="float" orientation="portrait" xlink:type="simple" id="oo_206519.jpg"/></fig><p>Egg mass (= cluster or syncapsula) is a round transparent sac less than 1 mm in size, consisting of 4-5 eggs (Fig. <xref ref-type="fig" rid="F4">4F</xref>).</p></tp:treatment-sec><tp:treatment-sec sec-type="Differential diagnosis" id="SECID0EWDAG"><title>Differential diagnosis.</title><p>The new species (especially morph 2 with wide spire) is similar to the Palaearctic species <italic><tp:taxon-name><tp:taxon-name-part taxon-name-part-type="genus" reg="Gyraulus">G.</tp:taxon-name-part> <tp:taxon-name-part taxon-name-part-type="species" reg="acronicus">acronicus</tp:taxon-name-part></tp:taxon-name></italic> (Fig. <xref ref-type="fig" rid="F1">1F, G</xref>) in shell shape, and differs from it in the small size of adults, which do not reach 6–7 mm diameter. Additionally, the new species differs from <italic><tp:taxon-name><tp:taxon-name-part taxon-name-part-type="genus" reg="Gyraulus">G.</tp:taxon-name-part> <tp:taxon-name-part taxon-name-part-type="species" reg="acronicus">acronicus</tp:taxon-name-part></tp:taxon-name></italic> in having shorter preputium, the elongated oval shape of the bursa copulatrix, smaller number of prostate folds, and the smallest stylet length. A preputium of <italic><tp:taxon-name><tp:taxon-name-part taxon-name-part-type="genus" reg="Gyraulus">G.</tp:taxon-name-part> <tp:taxon-name-part taxon-name-part-type="species" reg="acronicus">acronicus</tp:taxon-name-part></tp:taxon-name></italic> is 1.3–1.7 times shorter than the phallotheca (Fig. <xref ref-type="fig" rid="F4">4C, D</xref>); the bursa copulatrix has an elongate club-shaped (Meier-Brook, 1964, 1983) or a wide rounded shape, and length of copulatory organ is less than prostate length (<xref ref-type="bibr" rid="B7">Glöer and Vinarski 2009</xref>; own data). The length of stylet of <italic><tp:taxon-name><tp:taxon-name-part taxon-name-part-type="genus" reg="Gyraulus">G.</tp:taxon-name-part> <tp:taxon-name-part taxon-name-part-type="species" reg="acronicus">acronicus</tp:taxon-name-part></tp:taxon-name></italic> is more than 300 mµ (Fig. <xref ref-type="fig" rid="F5">5B</xref>). The size of the egg mass of <italic><tp:taxon-name><tp:taxon-name-part taxon-name-part-type="genus" reg="Gyraulus">G.</tp:taxon-name-part> <tp:taxon-name-part taxon-name-part-type="species" reg="takhteevi">takhteevi</tp:taxon-name-part></tp:taxon-name></italic> sp. n. is less than that of <italic><tp:taxon-name><tp:taxon-name-part taxon-name-part-type="genus" reg="Gyraulus">G.</tp:taxon-name-part> <tp:taxon-name-part taxon-name-part-type="species" reg="acronicus">acronicus</tp:taxon-name-part></tp:taxon-name></italic> (its length up to 2.05 mm) and consists of fewer eggs (4–5 eggs vs. 5–7 eggs in <italic><tp:taxon-name><tp:taxon-name-part taxon-name-part-type="genus" reg="Gyraulus">G.</tp:taxon-name-part> <tp:taxon-name-part taxon-name-part-type="species" reg="acronicus">acronicus</tp:taxon-name-part></tp:taxon-name></italic>) (<xref ref-type="bibr" rid="B2">Beriozkina and Starobogatov 1988</xref>).</p></tp:treatment-sec><tp:treatment-sec sec-type="distribution" id="SECID0E4GAG"><title>Distribution and ecology.</title><p>Snails similar to morph 1 of the new species were also found in the thermal spring Frolikha located near to Khakusy (ca. 20 km north); all of them were young and were not examined in detail. The number of gastropods in the thermal spring Khakusy in March 2016 was 1,706 individuals/m<sup>2</sup> at water temperature +29 °C in a locality 2 m far from the main source; a minimal number of snails (59 indv./m<sup>2</sup>) was registered at water temperature +10 °C in a small pond downstream of the main source (Epova et al. 2017). The proportions of <italic><tp:taxon-name><tp:taxon-name-part taxon-name-part-type="genus" reg="Gyraulus">G.</tp:taxon-name-part> <tp:taxon-name-part taxon-name-part-type="species" reg="takhteevi">takhteevi</tp:taxon-name-part></tp:taxon-name></italic> sp. n. and <italic><tp:taxon-name><tp:taxon-name-part taxon-name-part-type="genus" reg="Lymnaea">Lymnaea</tp:taxon-name-part></tp:taxon-name></italic> were about fifty-fifty.</p><p>The confinement of morphs to different sites of the thermal spring has not been confirmed. The population of <italic><tp:taxon-name><tp:taxon-name-part taxon-name-part-type="genus" reg="Gyraulus">G.</tp:taxon-name-part> <tp:taxon-name-part taxon-name-part-type="species" reg="takhteevi">takhteevi</tp:taxon-name-part></tp:taxon-name></italic> consists mainly of young snails, in which the morph with a narrow spire dominated: in July 2003 28 of the 39 collected snails were juvenile, with adults presented by six snails with shells of narrow spire (morph 1) and five individuals with wide spire (morph 2). In June 2015 there were 16 individuals of morph 1 and eleven specimens of morph 2, with more than 50 young snails; in March 2016 39 young specimens were collected and 16 adult snails of morph 1 and six individuals of morph 2.</p><p>The cultivation of the new species under summer conditions of ephemeral waterbodies (sand, pebbles, water temperature +20–24 °C, food items of vegetable fodder) was not successful, and all snails died in two weeks. It is worth noting that specimens of <italic><tp:taxon-name><tp:taxon-name-part taxon-name-part-type="genus" reg="Gyraulus">G.</tp:taxon-name-part> <tp:taxon-name-part taxon-name-part-type="species" reg="acronicus">acronicus</tp:taxon-name-part></tp:taxon-name></italic> under the same conditions lived more than one year and reproduced, attached their egg masses to pebbles. According to the interruption lines on shells, the snails live up to 5 years.</p></tp:treatment-sec><tp:treatment-sec sec-type="Sequences analysis" id="SECID0ETIAG"><title>Sequences analysis.</title><p>A total 14 COI (620 bp long) and 14 16S (500 bp long) sequences were produced. Inspection of the sequences revealed the existence of two unique haplotypes for COI among <italic><tp:taxon-name><tp:taxon-name-part taxon-name-part-type="genus" reg="Gyraulus">G.</tp:taxon-name-part> <tp:taxon-name-part taxon-name-part-type="species" reg="takhteevi">takhteevi</tp:taxon-name-part></tp:taxon-name></italic> sp. n. These haplotypes weakly differ from each other (in 1–2 nucleotide substitutions). Both morphs (shells with narrow or wide spire) are part of the haplotype 1, while haplotype 2 consists of the morph with wide spire shell (Fig. <xref ref-type="fig" rid="F6">6</xref>). There are no genetic differences between 16S nucleotide sequences obtained.</p><fig id="F6" position="float" orientation="portrait"><label>Figure 6.</label><caption><p>Phylogram derived from Bayesian analysis of CO1 mtDNA gene sequences. Values at nodes represent posterior probabilities. The scale bar represents the branch length as a measure of substitution per site.</p></caption><graphic xmlns:xlink="http://www.w3.org/1999/xlink" xlink:href="zookeys-762-001-g006.jpg" position="float" orientation="portrait" xlink:type="simple" id="oo_206520.jpg"/></fig><p>The haplotype of <italic><tp:taxon-name><tp:taxon-name-part taxon-name-part-type="genus" reg="Gyraulus">G.</tp:taxon-name-part> <tp:taxon-name-part taxon-name-part-type="species" reg="acronicus">acronicus</tp:taxon-name-part></tp:taxon-name></italic> from Krestovka River shares the same clade as <italic><tp:taxon-name><tp:taxon-name-part taxon-name-part-type="genus" reg="Gyraulus">Gyraulus</tp:taxon-name-part></tp:taxon-name></italic> sp., sequence of which is retrieved from GenBank (<ext-link xmlns:xlink="http://www.w3.org/1999/xlink" ext-link-type="gen" xlink:href="KC495834" xlink:type="simple">KC495834</ext-link>), which differs from that of <italic><tp:taxon-name><tp:taxon-name-part taxon-name-part-type="genus" reg="Gyraulus">G.</tp:taxon-name-part> <tp:taxon-name-part taxon-name-part-type="species" reg="takhteevi">takhteevi</tp:taxon-name-part></tp:taxon-name></italic> sp. n. with 5–6 nucleotide substitutions (~ 1%).</p></tp:treatment-sec><ref-list><ref id="B16"><mixed-citation xmlns:xlink="http://www.w3.org/1999/xlink" xlink:type="simple">
          <person-group><name name-style="western"><surname>Sitnikova</surname><given-names>TYa</given-names></name><name name-style="western"><surname>Takhteev</surname><given-names>VV</given-names></name></person-group> (<year>2006</year>) <article-title>Gastropods of thermal springs of Pribaikalie. Hydrobiology of waterbodies of Pribaikalie.</article-title> <source>Proceedings of Biological Soil Institute of Irkutsk State University</source> <volume>6</volume>: <fpage>137</fpage>–<lpage>150</lpage>. [In Russian]</mixed-citation></ref><ref id="B7"><mixed-citation xmlns:xlink="http://www.w3.org/1999/xlink" xlink:type="simple">
          <person-group><name name-style="western"><surname>Glöer</surname><given-names>P</given-names></name><name name-style="western"><surname>Vinarski</surname><given-names>M</given-names></name></person-group> (<year>2009</year>) <article-title>Taxonomic notes on Euro-Siberian freshwater molluscs. 2. Redescription of <tp:taxon-name><tp:taxon-name-part taxon-name-part-type="genus">Planorbis</tp:taxon-name-part> (<tp:taxon-name-part taxon-name-part-type="subgenus">Gyraulus</tp:taxon-name-part>) <tp:taxon-name-part taxon-name-part-type="species">stroemi</tp:taxon-name-part></tp:taxon-name> Westerlund, 1881 (<tp:taxon-name><tp:taxon-name-part taxon-name-part-type="phylum">Mollusca</tp:taxon-name-part></tp:taxon-name>: <tp:taxon-name><tp:taxon-name-part taxon-name-part-type="class">Gastropoda</tp:taxon-name-part></tp:taxon-name>: <tp:taxon-name><tp:taxon-name-part taxon-name-part-type="family">Planorbidae</tp:taxon-name-part></tp:taxon-name>).</article-title> <source>Journal of Conchology</source> <volume>39</volume>(<issue>6</issue>): <fpage>717</fpage>–<lpage>725</lpage>.</mixed-citation></ref><ref id="B2"><mixed-citation xmlns:xlink="http://www.w3.org/1999/xlink" xlink:type="simple">
          <person-group><name name-style="western"><surname>Beriozkina</surname><given-names>GV</given-names></name><name name-style="western"><surname>Starobogatov</surname><given-names>YaI</given-names></name></person-group> (<year>1988</year>) <article-title>reproductive ecology and egg clusters of freshwater <tp:taxon-name><tp:taxon-name-part taxon-name-part-type="infraclass">Pulmonata</tp:taxon-name-part></tp:taxon-name>.</article-title> <source>Proceedings of the Zoological Institute</source> <volume>174</volume>: <fpage>1</fpage>–<lpage>309</lpage>. [In Russian]</mixed-citation></ref></ref-list></tp:taxon-treatment>
